# Supplementary material for: Evolution of an Iron-Detoxifying Protein: Eukaryotic and Rickettsia Frataxins Contain a Conserved Site Which Is Not Present in Their Bacterial Homologues
Source: Int J Mol Sci. 2022 Oct 29;23(21):13151. doi: 10.3390/ijms232113151 (PMC9658677; doi:10.3390/ijms232113151)
Supplement: Supplementary file 1 [file ijms-23-13151-s001.zip]

Archive with 3 entries (3 files):
- Supplemental Figure S1.pdf
- Supplemental Figure S2.pdf
- Supplemental Information.xlsx
