# Supplementary material for: Evolution of an Iron-Detoxifying Protein: Eukaryotic and Rickettsia Frataxins Contain a Conserved Site Which Is Not Present in Their Bacterial Homologues
Source: Int J Mol Sci. 2022 Oct 29;23(21):13151. doi: 10.3390/ijms232113151 (PMC9658677; doi:10.3390/ijms232113151)
Supplement: Supplementary file 1 [file ijms-23-13151-s001.zip › Supplemental Information.xlsx]

## Sheet: Summary
This supplemental information file contains:
	Analysis 1 (ConSurf-ID35) scores
	Analysis 2 (ConSurf-ID20) scores
	Analysed sequences in Analysis 1 (ConSurf-ID35)
	Analysed sequences in Analysis 2 (ConSurf-ID20)
	Excluded sequences in Analysis 1 (ConSurf-ID35)
	Excluded sequences in Analysis 2 (ConSurf-ID20)
	List of variants identified in mature frataxin (GnomAD v3.1.1 non-neuro dataset)
	List of variants identified in mature frataxin (GnomAD v2.1.1 non-neuro dataset)

## Sheet: ConSurf-35ID scores
POSITION	RESIDUE	SCORE	RESIDUE VARIETY	Conservation Cluster
82	G	6*	G
83	T	7*	T
84	L	7*	L
85	G	1*	D,G,R
86	H	4*	D,N,H
87	P	2*	S,N,P,A
88	G	3*	G,S
89	S	3*	S,T,A,V
90	L	8	L
91	D	4*	Q,N,T,D
92	E	3*	E,N,D,G,Q
93	T	2*	E,A,L,N,S,T
94	T	5	E,A,K,T
95	Y	7	Y,F
96	E	7	E,H,S
97	R	4*	R,D,T,E,K
98	L	1*	A,E,V,I,L
99	A	8	A,C,V
100	E	6	E,S,N,D
101	E	3*	F,T,D,S,E
102	T	8	Y,E,T
103	L	7	F,I,L
104	D	5	E,V,A,N,D
105	S	1	A,Y,V,H,S,L,R
106	L	7	L,I,F
107	A	1	S,N,L,C,A,V
108	E	7	E,D
109	F	3*	R,T,S,F,Y,K
110	F	5*	F,L,I
111	E	9	E,D	4
112	D	5*	I,Q,D,E
113	L	6*	Q,L,I,Y
114	A	3*	L,S,D,G,T,A
115	D	5	E,K,D,L
116	K	3	E,K,A,N,S
117	P	1	V,A,P,G,N,H,F
118	Y	3*	S,P,Y
119	T	1	Q,P,T,G,E,V
120	F	1	S,D,I,L,F,K,C
121	E	3	E,K,C,Q,D
122	D	1	I,Q,G,S,D
123	Y	2*	F,I,T,P,Y
124	D	8	D,E
125	V	8	I,V
126	S	5	A,E,S,D,Q
127	F	1*	L,G,F,H,Y
128	G	3	A,S,N,G,Q
129	S	2*	M,H,G,S,N,D
130	G	6	G,D,E
131	V	9	V,I	2
132	L	7	M,L,I
133	T	9	N,T	2
134	V	6	I,L,V
135	K	3	M,N,D,I,K,E
136	L	4*	V,T,I,L
137	G	5*	S,P,G
138	G	5*	K,G
139	D	1	N,D,S,Q,E,A
140	L	1	F,H,L,N,K,V
141	G	9	G
142	T	8	T,I,V
143	Y	9	Y	3
144	V	9	V	2
145	I	9	L,I	1
146	N	9	N	2
147	K	8	R,T,K
148	Q	9	Q	2
149	T	6	T,P,S
150	P	8	P,A
151	N	6	A,S,N,L
152	K	6	H,L,R,K
153	Q	8	Q,E,Y
154	I	9	I,L	1
155	W	9	W	2
156	L	6	F,M,L,W
157	S	9	A,S	2
158	S	9	S,G	3
159	P	9	P
160	S	2*	V,C,L,T,S,M
161	S	9	S	3
162	G	9	G
163	P	9	P
164	K	5	Y,K,H,N,S
165	R	7	H,R
166	Y	7	Y,F
167	D	7	E,D,F
168	W	2*	Y,L,W,F
169	T	4*	S,D,T,E,V
170	G	2*	A,E,N,S,G,Q
171	K	1	G,N,R,K
172	N	2*	A,K,E,N,T,R
173	W	9	W	1
174	V	5*	T,I,C,V
175	Y	3*	D,T,S,Y,K
176	S	1	T,N,S,L,R,K,A
177	H	8	H,R,K
178	D	3*	A,N,D,T,S,I
179	G	6*	G,E
180	V	1	F,Q,G,T,A,E,V,L
181	S	4*	K,E,Q,P,S,T
182	L	9	L	1
183	H	3*	D,T,L,R,H,M
184	E	2*	E,V,K,A,Q,S,G,D
185	L	6	L,I
186	L	9	L	1
187	A	4*	A,E,Q,S,T,N
188	A	1*	R,Q,T,S,E,A
189	E	9	E	3
190	L	3*	F,I,L,V
191	T	1	E,T,N,S,P,R
192	K	2*	K,E,Q,I,G,T,N
193	A	1*	A,L,W,I
194	L	4*	C,F,I,L
195	K	4*	N,S,K,A
196	T	3*	Y,R,S,T
197	K	6*	Q,K
198	L	5*	L,V
199	D	8*	D
200	L	5*	F,L
201	S	5*	L,S
202	S	3*	R,S,A
203	L	7*	L
204	A	7*	A
205	Y	7*	Y
206	S	7*	S
207	G	6*	G
208	K	7*	K
209	D	4*	G,D
210	A	6*	A
*Insufficient data, the calculation for this site was performed on less than 10% of the sequences

## Sheet: ConSurf-20ID scores
POSITION	RESIDUE	SCORE	RESIDUE VARIETY	Cluster
82	G	6*	G
83	T	7*	T
84	L	6*	L
85	G	1*	D,R,G
86	H	4*	N,D,H
87	P	3*	N,S,P,A
88	G	4*	G,S
89	S	5*	S,T,V,A
90	L	8	L
91	D	5*	N,T,S,Q,D
92	E	4	N,G,E,D,Q
93	T	4	S,T,L,N,A,Q,E
94	T	4	L,R,S,T,K,A,E
95	Y	8	F,Y
96	E	8	S,L,H,E
97	R	3	K,T,R,L,D,E,Q
98	L	4	H,Q,A,E,V,L,I
99	A	8	V,T,C,I,L,A
100	E	7	N,S,E,D
101	E	1	F,D,Q,S,T,N,G,E,A,I
102	T	7	F,E,Q,T,K,L,Y
103	L	6	W,Q,M,F,L,I
104	D	5	Q,M,D,V,N,L,T,A,E
105	S	1	V,L,N,R,K,T,S,H,Q,F,D,Y,I,A
106	L	7	F,V,I,L
107	A	5	C,T,S,N,L,V,Q,E,A
108	E	5	G,Q,A,D,E
109	F	1	V,L,K,C,S,R,T,H,Q,M,F,Y,I,A
110	F	6	F,M,L,I,V
111	E	8	S,D,E
112	D	1	E,A,I,D,Q,N,S,K
113	L	4	Q,W,M,F,L,C,Y,I
114	A	4	A,S,T,N,G,L,Q,D
115	D	5	E,D,N
116	K	3*	A,E,T,K,S,N
117	P	3*	P,F,A
118	Y	1	H,P,Y,V,S,N
119	T	4	E,P,A,I,D,Q,N,G,S,C,K,T,V
120	F	1	E,Y,I,F,D,L,N,G,K,C,S
121	E	3	M,D,W,Q,L,G,S,C,T,K,E,P,A
122	D	6	D,E,Q,S,I,G
123	Y	5	T,L,G,V,F,I,Y,P
124	D	8	Y,D,E
125	V	6	F,M,V,C,L,A,P,Y,I
126	S	6	V,T,R,S,Q,D,I,A,E
127	F	2	L,N,G,R,S,T,V,F,H,I,Y
128	G	5	H,Q,G,N,K,T,S,A,I
129	S	4	M,D,H,A,N,G,S
130	G	8	G,N,E,D
131	V	9	V,N,L,I	2
132	L	6	M,V,L,I
133	T	8	E,Q,T,S,N
134	V	6	V,I,L
135	K	6	E,I,D,M,S,T,K,R,N
136	L	6	V,T,I,L,A,F
137	G	1	D,G,S,T,V,E,P,I
138	G	4*	G,K,D
139	D	5	N,G,S,A,Q,E,D
140	L	2	H,D,F,V,L,N,G,R,K
141	G	6	Q,A,S,T,G
142	T	8	E,Q,T,K,I,V
143	Y	8	V,Y,I,L
144	V	9	M,I,V	2
145	I	8	I,L,V,F
146	N	9	S,N	2
147	K	8	T,S,K,R
148	Q	9	H,Q	2
149	T	7	E,P,A,S,T
150	P	7	P,A
151	N	6	A,M,F,N,L,S,T
152	K	5	N,L,K,S,R,M,Q,H
153	Q	9	Q,E,Y
154	I	9	L,I,V	1
155	W	9	W	2
156	L	7	V,L,I,W,A,F,M
157	S	9	A,S	2
158	S	8	T,S,G,A,D,E
159	P	7	P,K,R,V
160	S	5	E,A,I,M,Q,C,T,S,L,G,V
161	S	8	N,G,T,S
162	G	9	P,G
163	P	8	P
164	K	4	Y,A,N,R,C,K,S,V,F,H,W
165	R	9	R,K,H
166	Y	9	F,Y
167	D	5	G,N,K,S,D,F,Q,E,A
168	W	2	W,F,S,L,A,E,Y,I
169	T	1	L,R,T,K,C,S,V,D,Q,I,E
170	G	1	A,E,Q,H,D,R,S,N,G,L
171	K	1	H,Q,D,T,S,K,R,N,G,E
172	N	1	N,L,T,C,R,K,D,Q,E,A
173	W	9	W	1
174	V	4	M,Q,L,C,R,T,V,A,I
175	Y	5	A,Y,D,H,N,C,K,S,T
176	S	4	D,R,T,S,K,N,L,A,E
177	H	6	H,A,G,T,K,S,R
178	D	5	I,A,E,V,N,G,T,S,D,F
179	G	5	D,E,Q,A,N,G
180	V	1	Q,H,D,F,M,V,R,S,T,G,L,A,E
181	S	1	A,P,E,T,R,S,K,L,N,Q,D,M
182	L	8	F,L
183	H	1	P,A,I,Y,D,F,M,H,W,K,R,S,T,L,G
184	E	1	R,T,S,K,G,Q,H,D,I,A,E
185	L	5	F,M,T,L,V,A,I,Y
186	L	9	L,I,V	1
187	A	3	E,A,Q,K,S,T,N
188	A	2	A,E,Y,Q,D,T,K,S,R
189	E	6	A,M,E,F,V,L,I
190	L	4	A,F,V,I,L,C,T
191	T	1	P,E,V,K,S,T,R,L,N,Q,W,F,D
192	K	3	E,A,Q,T,R,K,N,G
193	A	4	H,Q,W,L,K,R,A,I,Y
194	L	4	T,S,C,L,I,A,F
195	K	5	D,A,K,S,G,N
196	T	2	A,E,Y,I,V,T,R,S
197	K	1	K,A,Q,E,D
198	L	5*	L,I,V,F
199	D	7	D,E
200	L	7	F,L
201	S	6	L,S
202	S	4*	R,S,A
203	L	7*	L
204	A	7*	A
205	Y	6*	Y
206	S	7*	S
207	G	6*	G
208	K	6*	K
209	D	4*	D,G
210	A	4*	I,A
*Insufficient data, the calculation for this site was performed on less than 10% of the sequences

## Sheet: ConSurf-35ID Sequences
Sequences used for calculating conservation scores. Analysis 1: minimal %ID For Homologs = 35
SEQUENCE	PROTEIN NAME	E-value	Uniprot Code and Sequence
Input Sequence (Query)	Human Frataxin		> 3s4m (PDB code)
			GTLGHPGSLDETTYERLAEETLDSLAEFFEDLADKPYTFEDYDVSFGSGVLTVKLGGDLGTYVINKQTPNKQIWLSSPSSGPKRYDWTGKNWVYSHDGVS
			LHELLAAELTKALKTKLDLSSLAYSGKDA
FRDA_BOVIN_83_210	Frataxin, mitochondrial OS=Bos taurus OX=9913 GN=FXN PE=2 SV=1	E_val=5.6e-78	> Q05B87
			GTLGDAGTLDDTTYERLAEETLDSLAEFFEDLADKPYTFEDYDVSFGSGVLTVKLGGDLGTYVINKQTPNKQIWLSSPSSGPKRYDWTGRNWVYSHDGVS
			LHELLATELTQALKTKLDLSALAYSGKD
FRDA_MOUSE_79_206	Frataxin, mitochondrial OS=Mus musculus OX=10090 GN=Fxn PE=1 SV=1	E_val=3.8e-76	> O35943
			GTLDNPSSLDETAYERLAEETLDSLAEFFEDLADKPYTLEDYDVSFGDGVLTIKLGGDLGTYVINKQTPNKQIWLSSPSSGPKRYDWTGKNWVYSHDGVS
			LHELLARELTKALNTKLDLSSLAYSGKG
FRDA_RAT_80_207	Frataxin, mitochondrial OS=Rattus norvegicus OX=10116 GN=Fxn PE=1 SV=1	E_val=1.8e-70	> D3ZYW7
			GTLGNPSSLDETAYERLAEETLDALAEFFEDLADKPYTLKDYDVSFGDGVLTIKLGGDLGTYVINKQTPLLYLWFSGPCSGPKRYDWTGKNWVYSHDGVS
			LHELLARELTEALNTKLDLSSLAYSGKG
FRDA_DROME_66_186	Frataxin homolog, mitochondrial OS=Drosophila melanogaster OX=7227 GN=fh PE=1 SV=1	E_val=2.5e-36	> Q9W385
			STLDGATYERVCSDTLDALCDYFEELTENASELQGTDVAYSDGVLTVNLGGQHGTYVINRQTPNKQIWLSSPTSGPKRYDFVGTvaagRWIYKHSGQSLH
			ELLQQEIPGILKSQsVDFLRL
FRDA_CAEEL_22_126	Frataxin, mitochondrial OS=Caenorhabditis elegans OX=6239 GN=frh-1 PE=2 SV=1	E_val=1.4e-29	> Q9TY03
			QNEYETAADSTLERLSDYFDQIADSFPVSEQFDVSHAMGVLTVNVSKSVGTYVINKQSPNKQIWLSSPMSGPKRYDLEEEgKWTYAHDGEQLDSLLNREF
			RKILA
FRDA_ARATH_73_179	Frataxin, mitochondrial OS=Arabidopsis thaliana OX=3702 GN=FH PE=1 SV=2	E_val=6.6e-25	> Q9ZR07
			SSVLQEEEFHKLANFTINHLLEKIEDYGDNVQIDGFDIDYGNEVLTLKLGSLGTYVLNKQTPNRQIWMSSPVSGPSRFDWDrdANAWIYRRTEAKLHKLL
			EEELENL
FRDA_SCHPO_37_148	Frataxin homolog, mitochondrial OS=Schizosaccharomyces pombe (strain 972 / ATCC 24843) OX=28481	E_val=3.7e-24	> O74831
			RHNGALTDLEYHRVADDTLDVLNDTFEDLLEEVGKKDYDIQYANGVITLMLGEKGTYVINKQPPAHQIWLSSPVSGPKHYEYSlkSKTWCSTRDEGTLLG
			ILSSEFSKWFSR
FRDA_DICDI_90_189	Frataxin, mitochondrial OS=Dictyostelium discoideum OX=44689 GN=fxn PE=3 SV=1	E_val=9e-20	> Q54C45
			DIVDEEFELFVDRLEILSEANTCEGFEVEGNDGVLTIIVGNKGTYVINKQTPNRQIWWSSPLSGPKRFDYdsVEKRWVDNRDGTPLRQLLNSEINTLCKY
FRDA_YEAST_72_171	Frataxin homolog, mitochondrial OS=Saccharomyces cerevisiae (strain ATCC 204508 / S288c) OX=559	E_val=3.2e-18	> Q07540
			KYHEEADDYLDHLLDSLEELSEAhPDCIPDVELSHGVMTLEIPAFGTYVINKQPPNKQIWLASPLSGPNRFDLLNGEWVSLRNGTKLTDILTEEVEKAIS
CYAY_RICAE_4_96	Iron-sulfur cluster assembly protein CyaY OS=Rickettsia africae (strain ESF-5) OX=347255 GN=cya	E_val=5.6e-10	> C3PN35
			SEFSKIAETTIAYIAEKIEEQDKEASIDVDLQGDILNLDTDKGVYVINKQSAAKEIWLSSPVSGPYHFFYEQGEWTNRAGLELMAILTEELNI
CYAY_RICFE_2_94	Iron-sulfur cluster assembly protein CyaY OS=Rickettsia felis (strain ATCC VR-1525 / URRWXCal2)	E_val=2.4e-09	> Q4UM50
			NNTEFSKIAETTIAYIADKIEEQDKEASIDVDLQGDILNLDTDKGIYVINKQSAAKEIWLSSPVSGPYHFFYEQGKWKNKIGLELMAILTEEL
CYAY_RICPR_3_94	Iron-sulfur cluster assembly protein CyaY OS=Rickettsia prowazekii (strain Madrid E) OX=272947	E_val=2.7e-07	> Q9ZDK5
			NTAFSKLAETTIVYIVDKIEEQDLEGIIDVDLQGDILNLDTENGIYVINTQSASKEIWLSSPVSGPHHFFYEQGKWKSRIGFELMVLLTEEL

## Sheet: ConSurf-20ID Sequences
Sequences used for calculating conservation scores. Analysis 2: minimal %ID For Homologs = 20
SEQUENCE	PROTEIN NAME	E-value	Uniprot Code and Sequence
Input Sequence (Query)	Human Frataxin		> 3s4m (PDB Code)
			GTLGHPGSLDETTYERLAEETLDSLAEFFEDLADKPYTFEDYDVSFGSGVLTVKLGGDLGTYVINKQTPNKQIWLSSPSSGPKRYDWTGKNWVYSHDGVS
			LHELLAAELTKALKTKLDLSSLAYSGKDA
FRDA_BOVIN_83_210	Frataxin, mitochondrial OS=Bos taurus OX=9913 GN=FXN PE=2 SV=1	E_val=5.6e-78	> Q05B87
			GTLGDAGTLDDTTYERLAEETLDSLAEFFEDLADKPYTFEDYDVSFGSGVLTVKLGGDLGTYVINKQTPNKQIWLSSPSSGPKRYDWTGRNWVYSHDGVS
			LHELLATELTQALKTKLDLSALAYSGKD
FRDA_MOUSE_79_206	Frataxin, mitochondrial OS=Mus musculus OX=10090 GN=Fxn PE=1 SV=1	E_val=3.8e-76	> O35943
			GTLDNPSSLDETAYERLAEETLDSLAEFFEDLADKPYTLEDYDVSFGDGVLTIKLGGDLGTYVINKQTPNKQIWLSSPSSGPKRYDWTGKNWVYSHDGVS
			LHELLARELTKALNTKLDLSSLAYSGKG
FRDA_RAT_80_207	Frataxin, mitochondrial OS=Rattus norvegicus OX=10116 GN=Fxn PE=1 SV=1	E_val=1.8e-70	> D3ZYW7
			GTLGNPSSLDETAYERLAEETLDALAEFFEDLADKPYTLKDYDVSFGDGVLTIKLGGDLGTYVINKQTPLLYLWFSGPCSGPKRYDWTGKNWVYSHDGVS
			LHELLARELTEALNTKLDLSSLAYSGKG
FRDA_DROME_66_186	Frataxin homolog, mitochondrial OS=Drosophila melanogaster OX=7227 GN=fh PE=1 SV=1	E_val=2.5e-36	> Q9W385
			STLDGATYERVCSDTLDALCDYFEELTENASELQGTDVAYSDGVLTVNLGGQHGTYVINRQTPNKQIWLSSPTSGPKRYDFVGTvaagRWIYKHSGQSLH
			ELLQQEIPGILKSQsVDFLRL
FRDA_CAEEL_22_126	Frataxin, mitochondrial OS=Caenorhabditis elegans OX=6239 GN=frh-1 PE=2 SV=1	E_val=1.4e-29	> Q9TY03
			QNEYETAADSTLERLSDYFDQIADSFPVSEQFDVSHAMGVLTVNVSKSVGTYVINKQSPNKQIWLSSPMSGPKRYDLEEEgKWTYAHDGEQLDSLLNREF
			RKILA
FRDA_ARATH_73_179	Frataxin, mitochondrial OS=Arabidopsis thaliana OX=3702 GN=FH PE=1 SV=2	E_val=6.6e-25	> Q9ZR07
			SSVLQEEEFHKLANFTINHLLEKIEDYGDNVQIDGFDIDYGNEVLTLKLGSLGTYVLNKQTPNRQIWMSSPVSGPSRFDWDrdANAWIYRRTEAKLHKLL
			EEELENL
FRDA_SCHPO_37_148	Frataxin homolog, mitochondrial OS=Schizosaccharomyces pombe (strain 972 / ATCC 24843) OX=28481	E_val=3.7e-24	> O74831
			RHNGALTDLEYHRVADDTLDVLNDTFEDLLEEVGKKDYDIQYANGVITLMLGEKGTYVINKQPPAHQIWLSSPVSGPKHYEYSlkSKTWCSTRDEGTLLG
			ILSSEFSKWFSR
FRDA_DICDI_90_189	Frataxin, mitochondrial OS=Dictyostelium discoideum OX=44689 GN=fxn PE=3 SV=1	E_val=9e-20	> Q54C45
			DIVDEEFELFVDRLEILSEANTCEGFEVEGNDGVLTIIVGNKGTYVINKQTPNRQIWWSSPLSGPKRFDYdsVEKRWVDNRDGTPLRQLLNSEINTLCKY
FRDA_YEAST_72_171	Frataxin homolog, mitochondrial OS=Saccharomyces cerevisiae (strain ATCC 204508 / S288c) OX=559	E_val=3.2e-18	> Q07540
			KYHEEADDYLDHLLDSLEELSEAhPDCIPDVELSHGVMTLEIPAFGTYVINKQPPNKQIWLASPLSGPNRFDLLNGEWVSLRNGTKLTDILTEEVEKAIS
CYAY_RICAE_4_96	Iron-sulfur cluster assembly protein CyaY OS=Rickettsia africae (strain ESF-5) OX=347255 GN=cya	E_val=5.6e-10	> C3PN35
			SEFSKIAETTIAYIAEKIEEQDKEASIDVDLQGDILNLDTDKGVYVINKQSAAKEIWLSSPVSGPYHFFYEQGEWTNRAGLELMAILTEELNI
CYAY_RICFE_2_94	Iron-sulfur cluster assembly protein CyaY OS=Rickettsia felis (strain ATCC VR-1525 / URRWXCal2)	E_val=2.4e-09	> Q4UM50
			NNTEFSKIAETTIAYIADKIEEQDKEASIDVDLQGDILNLDTDKGIYVINKQSAAKEIWLSSPVSGPYHFFYEQGKWKNKIGLELMAILTEEL
FRDA_ENCCU_14_107	Frataxin, mitosomal OS=Encephalitozoon cuniculi (strain GB-M1) OX=284813 GN=YFH1 PE=3 SV=1	E_val=5.4e-09	> Q8SWI3
			QLYHKLADETLTDLSEQLDKELDGGYADYKDGNLQIKIDNVGEYMFNKQPASMQIWASSPITGPRKFDICRRhEWIDLKSNTSFSRYIEEELRR
CYAY_NEIMB_12_101	Iron-sulfur cluster assembly protein CyaY OS=Neisseria meningitidis serogroup B (strain MC58) O	E_val=8.1e-09	> P56977
			EALFEHIEDQIDENGWDFDCRFAGNVLTIEAGDGAQIIVNRHTPNQELWIAAKSGGYHFAEQNGKWLATRDGRDFYDVLNEALSAASGEA
CYAY_JANMA_3_99	Iron-sulfur cluster assembly protein CyaY OS=Janthinobacterium sp. (strain Marseille) OX=375286	E_val=4.1e-08	> A6T3G3
			ESEFLKQAEATLDQIEASLEDLADTSDLDVECTRSGNVLEIEFIDNGSKIIVNSQAPMQELWVAAKSGGFHFKATGTQWINTRDGAELFAALSEMVS
CYAY_RICBR_15_92	Iron-sulfur cluster assembly protein CyaY OS=Rickettsia bellii (strain RML369-C) OX=336407 GN=c	E_val=4.3e-08	> Q1RIC4
			AHIADRIEEQNQDIDVDLQSDILSIDTTDGIYVINKQSAAKEIWLSSPVSGPYHFFYEQGKWKNRAGLELMSILTDEL
CYAY_RICAH_3_94	Iron-sulfur cluster assembly protein CyaY OS=Rickettsia akari (strain Hartford) OX=293614 GN=cy	E_val=4.7e-08	> A8GN05
			NTEFSKIADITIAYITDTIEEQDKEASIDVDLQGDILNLDTDKGIYVINKQSAAKEIWLSSPVSGPCHFFYEQGKWKNRVGLELMAILTEEL
CYAY_AZOVD_9_105	Iron-sulfur cluster assembly protein CyaY OS=Azotobacter vinelandii (strain DJ / ATCC BAA-1303)	E_val=2.7e-07	> C1DJ52
			HELIDDLQQNVEDVFEDSDLDVDLENSAGVLSVRFENGSQLILSRQEPLRQLWLAARSGGFHfDYDEAGGRWICDASGDSLGELLARVTLEQIGEEL
CYAY_RICTY_3_94	Iron-sulfur cluster assembly protein CyaY OS=Rickettsia typhi (strain ATCC VR-144 / Wilmington)	E_val=3.6e-07	> Q68X49
			NTAFSKLAETTIVYIVDKIEEQDIEGIIDVDLHGDILNLDTENGIYVINTQSASKEIWLSSPVSGPHHFFYEQGKWKSRIGFELMILLTEEL
CYAY_PSEPG_9_107	Iron-sulfur cluster assembly protein CyaY OS=Pseudomonas putida (strain GB-1) OX=76869 GN=cyaY	E_val=7.5e-07	> B0KQ38
			HDLVDATQQALEDLFDESGMDLDMENSAGVLTVKFEGGAQLIFSRQEPLRQLWLADRSGGFHfDYDEESKKWVCEKSEELLGEMLERIVWERAGEKLDF
CYAY_TOLAT_15_100	Iron-sulfur cluster assembly protein CyaY OS=Tolumonas auensis (strain DSM 9187 / TA4) OX=59549	E_val=1e-06	> C4LDV0
			QFIEQAIDNCDTDIDCELNSGVVTLTFVNGSKIIINKQEPLHQIWVATRENGYHFDWKDGKWIDNRGGRELIELLSDACSKQSGEK
CYAY_SALPK_11_98	Iron-sulfur cluster assembly protein CyaY OS=Salmonella paratyphi A (strain AKU_12601) OX=55429	E_val=1.6e-06	> B5BIV3
			DALWLTIEECLDSWDGDSDIDCEINGGVLTLSFENGSKIIINRQEPLHQVWLATKQSGYHFDLKGDEWICDRSGETFWELLEQAATQQ
CYAY_PSEPF_2_107	Iron-sulfur cluster assembly protein CyaY OS=Pseudomonas fluorescens (strain Pf0-1) OX=205922 G	E_val=2.1e-06	> Q3K4S1
			SLSEARFHDLVDETQEKLEDIFDDSDLDIDMENSAGVLTVKFENGTQlIFSRQEPLRQLWLAAVSGGFHfDYDEESERWMCDKSEEQLGEMLERIVKQQA
			GTEFDF
CYAY_THISH_5_95	Iron-sulfur cluster assembly protein CyaY OS=Thioalkalivibrio sulfidiphilus (strain HL-EbGR7) O	E_val=2.3e-06	> B8GQ85
			SFSLHAEQTLESLLERMSEFDALADLDMDIIDGVLTLEFDDGGKLILNRQEAASQIWLASPEGPAHfgYDADRDAWLNDRTGESLTDTLNR
CYAY_SALA4_6_98	Iron-sulfur cluster assembly protein CyaY OS=Salmonella agona (strain SL483) OX=454166 GN=cyaY	E_val=2.9e-06	> B5EZ64
			FHRLADTLWLAIEERLDDWDGDSDIDCEINGGVLTISFENGSKIIINRQEPLHQVWLATKQGGYHFDLKGDEWVCDRSGETFWDLLEQAATQQ
CYAY_AERS4_10_96	Iron-sulfur cluster assembly protein CyaY OS=Aeromonas salmonicida (strain A449) OX=382245 GN=c	E_val=3.9e-06	> A4SRW7
			TDAFFQYVEDTVDAGYPDIDCERAGGVLTLSFENKTKVIINKQEPLHQIWVATRENGFHFELQGETWIDNRFGHELKALLTKACTTQ
CYAY_ECO81_3_96	Iron-sulfur cluster assembly protein CyaY OS=Escherichia coli O81 (strain ED1a) OX=585397 GN=cy	E_val=4.2e-06	> B7N297
			DSEFHRLADQLWLTIEEHLDDWDGDSDIDCEINGGVLTITFENGSKIIINRQEPLHQVWLATKQGGYHFDLKGDEWICDRSGETFWDLLEQAAT
CYAY_EDWI9_10_92	Iron-sulfur cluster assembly protein CyaY OS=Edwardsiella ictaluri (strain 93-146) OX=634503 GN	E_val=5e-06	> C5BBD2
			ADGLMQALEEALDACQSDADIDCETNGGVMTLSFENGSKIVINRQEPLHQIWLATRAGGYHFDYRNGQWRCSRSGVPLPQVLN
CYAY_ALISL_8_95	Iron-sulfur cluster assembly protein CyaY OS=Aliivibrio salmonicida (strain LFI1238) OX=316275	E_val=6e-06	> B6EP83
			ELVDAKLQLLEDMIDDSGADIEPIITGNVLTLEFENRSQIVINKQEPMHEIWLASKSGGFHFAYTDEKWTCSKTGVEFIEMVKEECQK
CYAY_CHLT3_10_99	Iron-sulfur cluster assembly protein CyaY OS=Chloroherpeton thalassium (strain ATCC 35110 / GB-	E_val=6.1e-06	> B3QSI5
			LDETLEDIQDKLDAMDDDELDFETSDGLVSIETEDGTkYIVSRQSATNQIWLAEPINGWKFNLQDGKWISDKENHELYSFLEALLSQKLG
CYAY_PSEF5_10_106	Iron-sulfur cluster assembly protein CyaY OS=Pseudomonas fluorescens (strain ATCC BAA-477 / NRR	E_val=8.4e-06	> Q4K3W5
			DLVDATQQTLEDIFDESDLDIDLESSAGVLTVKFDNGSQvIFSRQEPLRQLWLAARSGGFHfDYDEESERWMCDKSEEQLGEMLERIVLEQADIKLE
CYAY_VIBCH_8_97	Iron-sulfur cluster assembly protein CyaY OS=Vibrio cholerae serotype O1 (strain ATCC 39315 / E	E_val=8.6e-06	> Q9KVL8
			QLVDSQLERIEAAIDEAGADIDYETSGNVMTLEFDDGSQIIINRQEPMREIWLASKSGGYHFKSIDGEWICSKTGLELLTLLKQECDKHA
CYAY_PSEU2_8_106	Iron-sulfur cluster assembly protein CyaY OS=Pseudomonas syringae pv. syringae (strain B728a) O	E_val=1.2e-05	> Q500B9
			FHDLVDATQQNIEDVFDDSGLDVDLENSAGVLTVKFEGGTQLIFSRQEPLRQLWLAARSGGFHFDYDEENqcWACDSSDELLSEMLERFTVEQAGVELD
CYAY_PSESM_10_108	Iron-sulfur cluster assembly protein CyaY OS=Pseudomonas syringae pv. tomato (strain ATCC BAA-8	E_val=1.5e-05	> Q88B06
			DLVDATQQNIEDVFDESGLDVDLENSAGVLTVKFEGGSQLIFSRQEPLRQLWLAAKSGGFHfDYDEEESRWACDTSDELLSEMLARMTFEQAGADLDFS
CYAY_VIBPA_9_101	Iron-sulfur cluster assembly protein CyaY OS=Vibrio parahaemolyticus serotype O3:K6 (strain RIM	E_val=1.7e-05	> Q87KJ1
			LVDAQMQIIEESIDDSGADIDYEVSGNVMTLEFEDRSQIIINRQEPMHEIWLASKSGGFHFKLVEDKWTCSKTGMELFEMVKQECEKHAGEEI
CYAY_VIBVU_9_97	Iron-sulfur cluster assembly protein CyaY OS=Vibrio vulnificus (strain CMCP6) OX=216895 GN=cyaY	E_val=1.8e-05	> Q8DD83
			LVDNELQLIEEAIDESGADIDYETTGNVMTLEFDDRSQIIINRQEPMQEIWLASKSGGFHFQYKAGQWICSKTGVEFAHMVKQECEKHA
CYAY_ALIFM_8_96	Iron-sulfur cluster assembly protein CyaY OS=Aliivibrio fischeri (strain MJ11) OX=388396 GN=cya	E_val=2.7e-05	> B5FCR3
			ELVDEKLQLLEDMIDDSGADIEPVITGNVLTLEFENRSQIVINKQEPMHEIWLASKSGGFHFSYVDEKWTCSKTGMEFIEMVKEECQKH
CYAY_PSEPW_10_107	Iron-sulfur cluster assembly protein CyaY OS=Pseudomonas putida (strain W619) OX=390235 GN=cyaY	E_val=2.7e-05	> B1J1U3
			DLVDATQQALEDLFDESGLDLDMENSAGVLTIKFDNGSQLIFSRQEPLRQLWLADRSGGFHfDYDEESGKWVCEKSEELLGEMLERIVWERAGEKLDF
CYAY_VIBTL_4_95	Iron-sulfur cluster assembly protein CyaY OS=Vibrio tasmaniensis (strain LGP32) OX=575788 GN=cy	E_val=3.1e-05	> B7VMD7
			TEFHKLVDIQMQNIEEAIDESEADIDYEVTGNVMTLEFENRSQIIINRQEPMREIWLASKSGGFHFKLVDDKWTCSKTGMALFEMVKEECEK
CYAY_PSEFS_8_105	Iron-sulfur cluster assembly protein CyaY OS=Pseudomonas fluorescens (strain SBW25) OX=216595 G	E_val=3.4e-05	> C3K433
			FHDLVDSTQQALEDIFDDSGLDVDLENSAGVLTVKFESGQQLIFSRQEPLRQLWLAARSGGVHfDYDEESGKWQCDKSEELLSEMLARLVSEYTGADL
CYAY_PHOLL_10_97	Iron-sulfur cluster assembly protein CyaY OS=Photorhabdus laumondii subsp. laumondii (strain DS	E_val=3.6e-05	> Q7MYN3
			ADQLILYIEGQLDNYDGNADIDCETNGGVMTLSFDNDSKIIINRQEPFHQIWLATKGGGYHFDYKEGQWICDRSGDNFLTMLAYAITE
CYAY_HERAR_3_95	Iron-sulfur cluster assembly protein CyaY OS=Herminiimonas arsenicoxydans OX=204773 GN=cyaY PE=	E_val=4.5e-05	> A4G9P9
			ESEFLKQAEATLDQIEATLEELANTSDLDVECTRSGNVLEIEFIDNGTkIIVNSQAPMQELWVAAKSGGFHFKAQGEQWMNTRDATELFAALS
CYAY_CROS8_15_96	Iron-sulfur cluster assembly protein CyaY OS=Cronobacter sakazakii (strain ATCC BAA-894) OX=290	E_val=5.3e-05	> A7MQK4
			MTIEERLDAWDGDSDIDCEINGGVLTLSFENGSKIIINRQEPLHQVWLATKQGGYHFDYKNDEWICDRSGERFWDLLETAAT
CYAY_SALNS_12_98	Iron-sulfur cluster assembly protein CyaY OS=Salmonella newport (strain SL254) OX=423368 GN=cya	E_val=6.7e-05	> B4SZ48
			ALWLTIEERLDNWDGDSDIDCEINGGVLTLSFENGSKIIINRQEPLHQVWLATKQGGYHFDLKDDEWVCDRSGETFWDLLEQAATQQ
CYAY_PSEAE_8_93	Iron-sulfur cluster assembly protein CyaY OS=Pseudomonas aeruginosa (strain ATCC 15692 / DSM 22	E_val=7e-05	> Q9HTS5
			DLVDALQQQVEDAFDDSDLDLDLENAGGVLTVRFENGSQLILSRQAPLRQLWVAAKSGGFHFDYDEASGLWRHDGSQEPLGALLNR
CYAY_ENT38_8_97	Iron-sulfur cluster assembly protein CyaY OS=Enterobacter sp. (strain 638) OX=399742 GN=cyaY PE	E_val=7.6e-05	> A4WG10
			RLADNLWQTIEARLDDWDGDSDIDCEINGGVLTLSFENGSKIIINRQEPLHQVWLATKQGGYHFNLKGDDWICDRSGEMFWDLLEQAATQ
CYAY_DICCH_12_97	Iron-sulfur cluster assembly protein CyaY OS=Dickeya chrysanthemi OX=556 GN=cyaY PE=3 SV=1	E_val=9e-05	> P40128
			TLMLKVEETLDQFDGDADIDYETNGGVMTLSFENGSKIVINRQEPMHQVWLATKGGGYHFDYQHGRWICDRSGSDFMALLAQACTE

## Sheet: Excluded seq ConSurf-35ID
List of sequences which produced significant alignments in Analysis 1, but were not chosen as hits
SEQUENCE	REASON
Q16595|FRDA_HUMAN_82_210	identity percent 100 is too big
Q8HXX9|FRDA_MACFA_82_210	identity percent 97.6744186046512 is too big
Q8SWI3|FRDA_ENCCU_14_107	identity percent 32.6732673267327 is too low (below 35)
P56977|CYAY_NEIMB_12_101	identity percent 29.7872340425532 is too low (below 35)
A6T3G3|CYAY_JANMA_3_99	identity percent 27 is too low (below 35)
Q1RIC4|CYAY_RICBR_15_92	identity percent 34.4827586206897 is too low (below 35)
A8GN05|CYAY_RICAH_3_94	identity percent 34.3434343434343 is too low (below 35)
A9M0Q0|CYAY_NEIM0_12_100	identity percent 29.0322580645161 is too low (below 35)
B4RRA8|CYAY_NEIG2_12_100	identity percent 29.0322580645161 is too low (below 35)
Q5F536|CYAY_NEIG1_12_100	identity percent 29.0322580645161 is too low (below 35)
A1KW58|CYAY_NEIMF_12_98	identity percent 29.6703296703297 is too low (below 35)
P56993|CYAY_NEIMA_12_97	identity percent 30 is too low (below 35)
C1DJ52|CYAY_AZOVD_9_105	identity percent 30 is too low (below 35)
Q68X49|CYAY_RICTY_3_94	identity percent 34.3434343434343 is too low (below 35)
B0KQ38|CYAY_PSEPG_9_107	identity percent 31.3725490196078 is too low (below 35)
C4LDV0|CYAY_TOLAT_15_100	identity percent 32.2222222222222 is too low (below 35)
B5BIV3|CYAY_SALPK_11_98	identity percent 30 is too low (below 35)
Q5PKM9|CYAY_SALPA_11_98	identity percent 30 is too low (below 35)
Q0SYZ5|CYAY_SHIF8_4_96	identity percent 26.2626262626263 is too low (below 35)
Q3K4S1|CYAY_PSEPF_2_107	identity percent 30.7017543859649 is too low (below 35)
B8GQ85|CYAY_THISH_5_95	identity percent 32.9896907216495 is too low (below 35)
B5EZ64|CYAY_SALA4_6_98	identity percent 27.2727272727273 is too low (below 35)
B5YY53|CYAY_ECO5E_4_96	identity percent 26.2626262626263 is too low (below 35)
Q8XAP0|CYAY_ECO57_4_96	identity percent 26.2626262626263 is too low (below 35)
Q83IX2|CYAY_SHIFL_4_96	identity percent 26.2626262626263 is too low (below 35)
A4SRW7|CYAY_AERS4_10_96	identity percent 33.6842105263158 is too low (below 35)
A9MY64|CYAY_SALPB_12_98	identity percent 28.0898876404494 is too low (below 35)
Q8FBN9|CYAY_ECOL6_3_96	identity percent 26 is too low (below 35)
B5XYK9|CYAY_KLEP3_6_93	identity percent 30.8510638297872 is too low (below 35)
A1AHX3|CYAY_ECOK1_3_96	identity percent 26 is too low (below 35)
B2TUW2|CYAY_SHIB3_3_96	identity percent 26 is too low (below 35)
B7MH68|CYAY_ECO45_3_96	identity percent 26 is too low (below 35)
B7N297|CYAY_ECO81_3_96	identity percent 26 is too low (below 35)
B7UNC2|CYAY_ECO27_3_96	identity percent 26 is too low (below 35)
Q0TAR9|CYAY_ECOL5_3_96	identity percent 26 is too low (below 35)
Q1R4D1|CYAY_ECOUT_3_96	identity percent 26 is too low (below 35)
Q31UI1|CYAY_SHIBS_3_96	identity percent 26 is too low (below 35)
B1LLX7|CYAY_ECOSM_4_96	identity percent 26.2626262626263 is too low (below 35)
C5BBD2|CYAY_EDWI9_10_92	identity percent 30.5882352941176 is too low (below 35)
B4TB34|CYAY_SALHS_12_98	identity percent 26.9662921348315 is too low (below 35)
B6EP83|CYAY_ALISL_8_95	identity percent 31.5217391304348 is too low (below 35)
A6TGJ0|CYAY_KLEP7_6_93	identity percent 29.7872340425532 is too low (below 35)
A7ZU09|CYAY_ECO24_4_96	identity percent 26.2626262626263 is too low (below 35)
B1IW97|CYAY_ECOLC_4_96	identity percent 26.2626262626263 is too low (below 35)
B1XAH3|CYAY_ECODH_4_96	identity percent 26.2626262626263 is too low (below 35)
B6I4E2|CYAY_ECOSE_4_96	identity percent 26.2626262626263 is too low (below 35)
B7L963|CYAY_ECO55_4_96	identity percent 26.2626262626263 is too low (below 35)
B7M605|CYAY_ECO8A_4_96	identity percent 26.2626262626263 is too low (below 35)
B7NFA9|CYAY_ECOLU_4_96	identity percent 26.2626262626263 is too low (below 35)
C4ZZ71|CYAY_ECOBW_4_96	identity percent 26.2626262626263 is too low (below 35)
P27838|CYAY_ECOLI_4_96	identity percent 26.2626262626263 is too low (below 35)
Q329Y2|CYAY_SHIDS_4_96	identity percent 26.2626262626263 is too low (below 35)
Q3YVG0|CYAY_SHISS_4_96	identity percent 26.2626262626263 is too low (below 35)
B3QSI5|CYAY_CHLT3_10_99	identity percent 28.5714285714286 is too low (below 35)
A0KFH9|CYAY_AERHH_10_93	identity percent 29.5454545454545 is too low (below 35)
B5FNU2|CYAY_SALDC_12_98	identity percent 28.0898876404494 is too low (below 35)
B5QVJ3|CYAY_SALEP_12_98	identity percent 28.0898876404494 is too low (below 35)
B5RFQ2|CYAY_SALG2_12_98	identity percent 28.0898876404494 is too low (below 35)
Q8Z3A4|CYAY_SALTI_12_98	identity percent 28.0898876404494 is too low (below 35)
P56978|CYAY_SALTY_12_98	identity percent 28.0898876404494 is too low (below 35)
A9MJ08|CYAY_SALAR_12_96	identity percent 27.5862068965517 is too low (below 35)
A5WAU2|CYAY_PSEP1_10_107	identity percent 30.6930693069307 is too low (below 35)
Q88CF6|CYAY_PSEPK_10_107	identity percent 30.6930693069307 is too low (below 35)
B4TNV5|CYAY_SALSV_12_98	identity percent 26.9662921348315 is too low (below 35)
Q4K3W5|CYAY_PSEF5_10_106	identity percent 27.7227722772277 is too low (below 35)
B7NTD8|CYAY_ECO7I_4_96	identity percent 26.2626262626263 is too low (below 35)
B7LU51|CYAY_ESCF3_7_96	identity percent 27.0833333333333 is too low (below 35)
A5F4I9|CYAY_VIBC3_8_97	identity percent 30.8510638297872 is too low (below 35)
C3LPW5|CYAY_VIBCM_8_97	identity percent 30.8510638297872 is too low (below 35)
Q9KVL8|CYAY_VIBCH_8_97	identity percent 30.8510638297872 is too low (below 35)
A8ACV5|CYAY_CITK8_13_96	identity percent 27.906976744186 is too low (below 35)
A8A6R1|CYAY_ECOHS_18_96	identity percent 28.3950617283951 is too low (below 35)
Q500B9|CYAY_PSEU2_8_106	identity percent 26.1682242990654 is too low (below 35)
Q88B06|CYAY_PSESM_10_108	identity percent 29.4117647058824 is too low (below 35)
Q7MQC4|CYAY_VIBVY_9_97	identity percent 25.8064516129032 is too low (below 35)
Q8DD83|CYAY_VIBVU_9_97	identity percent 25.8064516129032 is too low (below 35)
Q87KJ1|CYAY_VIBPA_9_101	identity percent 27.8350515463918 is too low (below 35)
Q1I306|CYAY_PSEE4_10_107	identity percent 29.7029702970297 is too low (below 35)
B1J1U3|CYAY_PSEPW_10_107	identity percent 28.7128712871287 is too low (below 35)
B5FCR3|CYAY_ALIFM_8_96	identity percent 29.0322580645161 is too low (below 35)
Q5E1W5|CYAY_ALIF1_8_96	identity percent 29.0322580645161 is too low (below 35)
B7VMD7|CYAY_VIBTL_4_95	identity percent 26 is too low (below 35)
Q7MYN3|CYAY_PHOLL_10_97	identity percent 27.7777777777778 is too low (below 35)
C3K433|CYAY_PSEFS_8_105	identity percent 26.6666666666667 is too low (below 35)
A4G9P9|CYAY_HERAR_3_95	identity percent 26.8041237113402 is too low (below 35)
A7MQK4|CYAY_CROS8_15_96	identity percent 26.1904761904762 is too low (below 35)
C0Q3B5|CYAY_SALPC_12_98	identity percent 26.9662921348315 is too low (below 35)
Q57HR5|CYAY_SALCH_12_98	identity percent 26.9662921348315 is too low (below 35)
Q9HTS5|CYAY_PSEAE_8_93	identity percent 28.2608695652174 is too low (below 35)
B4SZ48|CYAY_SALNS_12_98	identity percent 26.9662921348315 is too low (below 35)
A4WG10|CYAY_ENT38_8_97	identity percent 27.0833333333333 is too low (below 35)
P40128|CYAY_DICCH_12_97	identity percent 27.2727272727273 is too low (below 35)
B0YLW8|FRDA_TRAHO_32_98	identity percent 23.5294117647059 is too low (below 35)
B0BX32|CYAY_RICRO_4...	the sequence shares 98.92% identity with C3PN35|CYAY_RICAE_4... (C3PN35|CYAY_RICAE_4... was preserved)
A8GRM5|CYAY_RICRS_4...	the sequence shares 98.92% identity with C3PN35|CYAY_RICAE_4... (C3PN35|CYAY_RICAE_4... was preserved)
C4K1X9|CYAY_RICPU_4...	the sequence shares 97.85% identity with C3PN35|CYAY_RICAE_4... (C3PN35|CYAY_RICAE_4... was preserved)
Q92IH7|CYAY_RICCN_4...	the sequence shares 100.00% identity with C3PN35|CYAY_RICAE_4... (C3PN35|CYAY_RICAE_4... was preserved)

## Sheet: Excluded seq ConSurf-20ID
List of sequences which produced significant alignments in Analysis 2, but were not chosen as hits
SEQUENCE	REASON
Q16595|FRDA_HUMAN 2 10	identity percent 100 is too big
Q8HXX9|FRDA_MACFA 2 10	identity percent 97.6744186046512 is too big
B0YLW8|FRDA_TRAHO 2 8	the sequence length 67 is too short
Q88CF6|CYAY_PSEPK	the sequence shares 96.94% identity with B0KQ38|CYAY_PSEPG (B0KQ38|CYAY_PSEPG was preserved)
A5WAU2|CYAY_PSEP1	the sequence shares 96.94% identity with B0KQ38|CYAY_PSEPG (B0KQ38|CYAY_PSEPG was preserved)
Q1I306|CYAY_PSEE4	the sequence shares 96.94% identity with B1J1U3|CYAY_PSEPW (B1J1U3|CYAY_PSEPW was preserved)
Q31UI1|CYAY_SHIBS	the sequence shares 100.00% identity with B7N297|CYAY_ECO81 (B7N297|CYAY_ECO81 was preserved)
A8ACV5|CYAY_CITK8	the sequence shares 97.62% identity with B7N297|CYAY_ECO81 (B7N297|CYAY_ECO81 was preserved)
Q3YVG0|CYAY_SHISS	the sequence shares 98.92% identity with B7N297|CYAY_ECO81 (B7N297|CYAY_ECO81 was preserved)
B6I4E2|CYAY_ECOSE	the sequence shares 98.92% identity with B7N297|CYAY_ECO81 (B7N297|CYAY_ECO81 was preserved)
Q8FBN9|CYAY_ECOL6	the sequence shares 98.94% identity with B7N297|CYAY_ECO81 (B7N297|CYAY_ECO81 was preserved)
A7ZU09|CYAY_ECO24	the sequence shares 98.92% identity with B7N297|CYAY_ECO81 (B7N297|CYAY_ECO81 was preserved)
B7NTD8|CYAY_ECO7I	the sequence shares 97.85% identity with B7N297|CYAY_ECO81 (B7N297|CYAY_ECO81 was preserved)
B7L963|CYAY_ECO55	the sequence shares 98.92% identity with B7N297|CYAY_ECO81 (B7N297|CYAY_ECO81 was preserved)
B2TUW2|CYAY_SHIB3	the sequence shares 100.00% identity with B7N297|CYAY_ECO81 (B7N297|CYAY_ECO81 was preserved)
Q8XAP0|CYAY_ECO57	the sequence shares 97.85% identity with B7N297|CYAY_ECO81 (B7N297|CYAY_ECO81 was preserved)
B1XAH3|CYAY_ECODH	the sequence shares 98.92% identity with B7N297|CYAY_ECO81 (B7N297|CYAY_ECO81 was preserved)
B7NFA9|CYAY_ECOLU	the sequence shares 98.92% identity with B7N297|CYAY_ECO81 (B7N297|CYAY_ECO81 was preserved)
B5YY53|CYAY_ECO5E	the sequence shares 97.85% identity with B7N297|CYAY_ECO81 (B7N297|CYAY_ECO81 was preserved)
Q329Y2|CYAY_SHIDS	the sequence shares 98.92% identity with B7N297|CYAY_ECO81 (B7N297|CYAY_ECO81 was preserved)
Q1R4D1|CYAY_ECOUT	the sequence shares 100.00% identity with B7N297|CYAY_ECO81 (B7N297|CYAY_ECO81 was preserved)
B7M605|CYAY_ECO8A	the sequence shares 98.92% identity with B7N297|CYAY_ECO81 (B7N297|CYAY_ECO81 was preserved)
B7UNC2|CYAY_ECO27	the sequence shares 100.00% identity with B7N297|CYAY_ECO81 (B7N297|CYAY_ECO81 was preserved)
B1LLX7|CYAY_ECOSM	the sequence shares 97.85% identity with B7N297|CYAY_ECO81 (B7N297|CYAY_ECO81 was preserved)
P27838|CYAY_ECOLI	the sequence shares 98.92% identity with B7N297|CYAY_ECO81 (B7N297|CYAY_ECO81 was preserved)
A1AHX3|CYAY_ECOK1	the sequence shares 100.00% identity with B7N297|CYAY_ECO81 (B7N297|CYAY_ECO81 was preserved)
C4ZZ71|CYAY_ECOBW	the sequence shares 98.92% identity with B7N297|CYAY_ECO81 (B7N297|CYAY_ECO81 was preserved)
Q83IX2|CYAY_SHIFL	the sequence shares 97.85% identity with B7N297|CYAY_ECO81 (B7N297|CYAY_ECO81 was preserved)
B1IW97|CYAY_ECOLC	the sequence shares 98.92% identity with B7N297|CYAY_ECO81 (B7N297|CYAY_ECO81 was preserved)
Q0TAR9|CYAY_ECOL5	the sequence shares 100.00% identity with B7N297|CYAY_ECO81 (B7N297|CYAY_ECO81 was preserved)
B7MH68|CYAY_ECO45	the sequence shares 100.00% identity with B7N297|CYAY_ECO81 (B7N297|CYAY_ECO81 was preserved)
A8A6R1|CYAY_ECOHS	the sequence shares 97.47% identity with B7N297|CYAY_ECO81 (B7N297|CYAY_ECO81 was preserved)
A6TGJ0|CYAY_KLEP7	the sequence shares 95.45% identity with B7N297|CYAY_ECO81 (B7N297|CYAY_ECO81 was preserved)
Q0SYZ5|CYAY_SHIF8	the sequence shares 96.77% identity with B7N297|CYAY_ECO81 (B7N297|CYAY_ECO81 was preserved)
A8GRM5|CYAY_RICRS	the sequence shares 98.92% identity with C3PN35|CYAY_RICAE (C3PN35|CYAY_RICAE was preserved)
B0BX32|CYAY_RICRO	the sequence shares 98.92% identity with C3PN35|CYAY_RICAE (C3PN35|CYAY_RICAE was preserved)
C4K1X9|CYAY_RICPU	the sequence shares 97.85% identity with C3PN35|CYAY_RICAE (C3PN35|CYAY_RICAE was preserved)
Q92IH7|CYAY_RICCN	the sequence shares 100.00% identity with C3PN35|CYAY_RICAE (C3PN35|CYAY_RICAE was preserved)
P56978|CYAY_SALTY	the sequence shares 95.40% identity with B5EZ64|CYAY_SALA4 (B5EZ64|CYAY_SALA4 was preserved)
Q8Z3A4|CYAY_SALTI	the sequence shares 95.40% identity with B5EZ64|CYAY_SALA4 (B5EZ64|CYAY_SALA4 was preserved)
B5XYK9|CYAY_KLEP3	the sequence shares 96.59% identity with B5EZ64|CYAY_SALA4 (B5EZ64|CYAY_SALA4 was preserved)
B5QVJ3|CYAY_SALEP	the sequence shares 95.40% identity with B5EZ64|CYAY_SALA4 (B5EZ64|CYAY_SALA4 was preserved)
B4TB34|CYAY_SALHS	the sequence shares 95.40% identity with B5EZ64|CYAY_SALA4 (B5EZ64|CYAY_SALA4 was preserved)
B5RFQ2|CYAY_SALG2	the sequence shares 95.40% identity with B5EZ64|CYAY_SALA4 (B5EZ64|CYAY_SALA4 was preserved)
C0Q3B5|CYAY_SALPC	the sequence shares 96.55% identity with B5EZ64|CYAY_SALA4 (B5EZ64|CYAY_SALA4 was preserved)
Q57HR5|CYAY_SALCH	the sequence shares 96.55% identity with B5EZ64|CYAY_SALA4 (B5EZ64|CYAY_SALA4 was preserved)
B7LU51|CYAY_ESCF3	the sequence shares 96.67% identity with B5EZ64|CYAY_SALA4 (B5EZ64|CYAY_SALA4 was preserved)
B5FNU2|CYAY_SALDC	the sequence shares 95.40% identity with B5EZ64|CYAY_SALA4 (B5EZ64|CYAY_SALA4 was preserved)
Q9ZDK5|CYAY_RICPR	the sequence shares 96.74% identity with Q68X49|CYAY_RICTY (Q68X49|CYAY_RICTY was preserved)
A5F4I9|CYAY_VIBC3	the sequence shares 100.00% identity with Q9KVL8|CYAY_VIBCH (Q9KVL8|CYAY_VIBCH was preserved)
C3LPW5|CYAY_VIBCM	the sequence shares 100.00% identity with Q9KVL8|CYAY_VIBCH (Q9KVL8|CYAY_VIBCH was preserved)
Q5F536|CYAY_NEIG1	the sequence shares 97.75% identity with P56977|CYAY_NEIMB (P56977|CYAY_NEIMB was preserved)
A9M0Q0|CYAY_NEIM0	the sequence shares 97.75% identity with P56977|CYAY_NEIMB (P56977|CYAY_NEIMB was preserved)
A1KW58|CYAY_NEIMF	the sequence shares 97.70% identity with P56977|CYAY_NEIMB (P56977|CYAY_NEIMB was preserved)
P56993|CYAY_NEIMA	the sequence shares 97.67% identity with P56977|CYAY_NEIMB (P56977|CYAY_NEIMB was preserved)
B4RRA8|CYAY_NEIG2	the sequence shares 97.75% identity with P56977|CYAY_NEIMB (P56977|CYAY_NEIMB was preserved)
Q5E1W5|CYAY_ALIF1	the sequence shares 98.88% identity with B5FCR3|CYAY_ALIFM (B5FCR3|CYAY_ALIFM was preserved)
Q7MQC4|CYAY_VIBVY	the sequence shares 100.00% identity with Q8DD83|CYAY_VIBVU (Q8DD83|CYAY_VIBVU was preserved)
B4TNV5|CYAY_SALSV	the sequence shares 95.40% identity with B5BIV3|CYAY_SALPK (B5BIV3|CYAY_SALPK was preserved)
A9MY64|CYAY_SALPB	the sequence shares 97.70% identity with B5BIV3|CYAY_SALPK (B5BIV3|CYAY_SALPK was preserved)
Q5PKM9|CYAY_SALPA	the sequence shares 100.00% identity with B5BIV3|CYAY_SALPK (B5BIV3|CYAY_SALPK was preserved)
A0KFH9|CYAY_AERHH	the sequence shares 96.43% identity with A4SRW7|CYAY_AERS4 (A4SRW7|CYAY_AERS4 was preserved)
A9MJ08|CYAY_SALAR	the sequence shares 95.29% identity with B4SZ48|CYAY_SALNS (B4SZ48|CYAY_SALNS was preserved)

## Sheet: gnomADv3,1,1 non-neuro
Amino acid Variant	rs ID	Reference	Alternate	Source	ClinVar Clinical Significance	Allele Count	Allele Number	Allele Frequency	Allele Freq (x10E5)
p.Ser81Thr	rs555673369	T	A	gnomAD Genomes		5	134726	0.00003711236138533022	3.71124
p.Asp91His	rs373668521	G	C	gnomAD Genomes		1	134720	0.0000074228028503562945	0.74228
p.Thr94Ala	rs766667087	A	G	gnomAD Genomes		4	134738	0.000029687244875239354	2.96872
p.Glu96Lys	rs762990650	G	A	gnomAD Genomes		1	134702	0.0000074237947469228375	0.742379
p.Ala99Thr	rs766086086	G	A	gnomAD Genomes		1	134684	0.000007424786908615723	0.742479
p.Glu100Ala	rs541981554	A	C	gnomAD Genomes	Uncertain significance	13	134718	0.00009649786962395522	9.64979
p.Leu106Val	rs1285151894	T	G	gnomAD Genomes		1	134706	0.000007423574302555194	0.742357
p.Phe110Ser		T	C	gnomAD Genomes		1	134716	0.000007423023248908816	0.742302
p.Asp112His		G	C	gnomAD Genomes		1	134666	0.000007425779335541265	0.742578
p.Ala114Val	rs767712381	C	T	gnomAD Genomes		1	134678	0.000007425117688115357	0.742512
p.Lys116Glu	rs1165716226	A	G	gnomAD Genomes		1	134702	0.0000074237947469228375	0.742379
p.Pro117Thr	rs867960097	C	A	gnomAD Genomes		1	134668	0.0000074256690527816554	0.742567
p.Pro117Leu	rs778049381	C	T	gnomAD Genomes		1	134648	0.000007426772027805834	0.742677
p.Thr119Met	rs757847415	C	T	gnomAD Genomes		3	134650	0.000022279985146676568	2.228
p.Gly130Val	rs104894107	G	T	gnomAD Genomes	Pathogenic	5	134710	0.000037116769356395217	3.71168
p.Thr133Ala	rs1340783297	A	G	gnomAD Genomes		1	134788	0.000007419058076386622	0.741906
p.Val134Gly	rs1316786478	T	G	gnomAD Genomes		1	134770	0.000007420048972323217	0.742005
p.Lys135Arg	rs771963647	A	G	gnomAD Genomes		1	134758	0.000007420709716677303	0.742071
p.Gly138Arg	rs775491351	G	A	gnomAD Genomes		1	134704	0.000007423684523102506	0.742368
p.Thr149Met	rs551991546	C	T	gnomAD Genomes		5	134668	0.00003712834526390828	3.71283
p.Ile154Phe	rs104894106	A	T	gnomAD Genomes	Pathogenic	1	134766	0.000007420269207366843	0.742027
p.Ile154Val	rs104894106	A	G	gnomAD Genomes		1	134766	0.000007420269207366843	0.742027
p.Leu156Ile	rs1423162963	C	A	gnomAD Genomes		1	134752	0.000007421040132985039	0.742104
p.Leu156Pro	rs143340609	T	C	gnomAD Genomes		5	134794	0.00003709363918275294	3.70936
p.Ser158Pro	rs748916855	T	C	gnomAD Genomes		1	134780	0.000007419498441905327	0.74195
p.Ser160Cys	rs1372039162	C	G	gnomAD Genomes		1	134714	0.00000742313345309322	0.742313
p.Ser161Arg	rs1475266569	A	C	gnomAD Genomes		1	134776	0.000007419718644269009	0.741972
p.Arg165His	rs143396368	G	A	gnomAD Genomes		1	134732	0.000007422141733218537	0.742214
p.Tyr166Phe	rs901095040	A	T	gnomAD Genomes		4	134734	0.000029688126233912745	2.96881
p.Val174Leu		G	T	gnomAD Genomes		1	134726	0.0000074224722770660455	0.742247
p.Asp178Asn	rs777926714	G	A	gnomAD Genomes		2	134718	0.000014845826095993111	1.48458
p.Gly179Ser	rs1189451813	G	A	gnomAD Genomes		2	134708	0.00001484692817056151	1.48469
p.Val180Met	rs774482038	G	A	gnomAD Genomes		2	134724	0.00001484516492978237	1.48452
p.Ser181Cys	rs568327835	C	G	gnomAD Genomes		4	134772	0.000029679755438815183	2.96798
p.His183Tyr	rs1228124556	C	T	gnomAD Genomes		1	134762	0.000007420489455484484	0.742049
p.Ala188Thr	rs776068810	G	A	gnomAD Genomes		4	134766	0.00002968107682946737	2.96811
p.Ser202Pro	rs1384605005	T	C	gnomAD Genomes		1	134824	0.000007417077078264997	0.741708
p.Ala204Pro	rs780954419	G	C	gnomAD Genomes		2	134738	0.000014843622437619677	1.48436
p.Asp209Gly	rs74621026	A	G	gnomAD Genomes	Benign/Likely benign	319	134804	0.0023663986231862557	236.64

## Sheet: gnomAD v2,1,1 (non-neuro)
Amino acid Variant	rsID	Reference	Alternate	Source	ClinVar Clinical Significance	Allele Count	Allele Number	Allele Frequency	Allele Freq (x10E5)
p.Ser81Thr	rs555673369	T	A	gnomAD Exomes		38	207884	0.00018279425063977988	18.2794
p.Leu84Phe	rs747283339	G	T	gnomAD Exomes		1	207514	0.000004818951974324624	0.481895
p.Thr94Ala	rs766667087	A	G	gnomAD Exomes		5	208108	0.00002402598650700598	2.4026
p.Tyr95Cys	rs1184832782	A	G	gnomAD Exomes		1	208108	0.000004805197301401196	0.48052
p.Glu96Lys	rs762990650	G	A	gnomAD Exomes		6	208104	0.000028831737977165263	2.88317
p.Arg97Gly	rs1181092877	A	G	gnomAD Exomes		1	208118	0.000004804966413284771	0.480497
p.Ala99Thr	rs766086086	G	A	gnomAD Genomes		1	21244	0.000047072114479382414	4.70721
p.Glu100Ala	rs541981554	A	C	gnomAD Exomes	Uncertain significance	51	208124	0.00024504622244431206	24.5046
p.Thr102Met	rs964046026	C	T	gnomAD Exomes		1	208130	0.0000048046893768317876	0.480469
p.Leu106Ser	rs104894105	T	C	gnomAD Exomes	Pathogenic	3	208132	0.000014413929621586301	1.44139
p.Glu108Val	rs1374367391	A	T	gnomAD Exomes		1	208134	0.000004804597038446386	0.48046
p.Glu108Asp		G	T	gnomAD Exomes		1	208134	0.000004804597038446386	0.48046
p.Asp112Tyr	rs1239243428	G	T	gnomAD Exomes		2	208134	0.000009609194076892771	0.960919
p.Ala114Val	rs767712381	C	T	gnomAD Exomes		6	208132	0.000028827859243172602	2.88279
p.Lys116Glu	rs1165716226	A	G	gnomAD Genomes		1	21246	0.00004706768332862657	4.70677
p.Pro117Leu	rs778049381	C	T	gnomAD Exomes,gnomAD Genomes		2	229364	0.000008719764217575556	0.871976
p.Tyr118Cys	rs749780215	A	G	gnomAD Exomes		1	208134	0.000004804597038446386	0.48046
p.Thr119Met	rs757847415	C	T	gnomAD Exomes		5	208134	0.000024022985192231928	2.4023
p.Gly130Val	rs104894107	G	T	gnomAD Exomes,gnomAD Genomes	Pathogenic	7	229358	0.000030519973142423635	3.052
p.Gly130Ala	rs104894107	G	C	gnomAD Exomes		9	208102	0.00004324802260429982	4.3248
p.Thr133Ala	rs1340783297	A	G	gnomAD Exomes		4	208108	0.000019220789205604784	1.92208
p.Val134Ile	rs759441343	G	A	gnomAD Exomes		5	208110	0.000024025755610013935	2.40258
p.Val134Gly	rs1316786478	T	G	gnomAD Exomes,gnomAD Genomes		3	229366	0.000013079532275925812	1.30795
p.Lys135Arg	rs771963647	A	G	gnomAD Exomes		1	208112	0.000004805104943491966	0.48051
p.Gly138Arg	rs775491351	G	A	gnomAD Exomes		3	208114	0.00001441517629760612	1.44152
p.Asp139Tyr	rs760965156	G	T	gnomAD Exomes		4	208112	0.000019220419773967863	1.92204
p.Asp139Val	rs764352477	A	T	gnomAD Exomes		1	208114	0.000004805058765868706	0.480506
p.Thr149Ala	rs1424491000	A	G	gnomAD Exomes		1	208116	0.000004805012589132984	0.480501
p.Thr149Met	rs551991546	C	T	gnomAD Exomes,gnomAD Genomes		5	229350	0.000021800741225201658	2.18007
p.Gln153His	rs780387020	A	C	gnomAD Exomes		1	208104	0.000004805289662860877	0.480529
p.Ile154Phe	rs104894106	A	T	gnomAD Exomes,gnomAD Genomes	Pathogenic	2	229358	0.000008719992326406753	0.871999
p.Ile154Val	rs104894106	A	G	gnomAD Genomes		2	21254	0.00009409993413004611	9.40999
p.Leu156Pro	rs143340609	T	C	gnomAD Exomes		14	208106	0.00006727340874362104	6.72734
p.Ser158Pro	rs748916855	T	C	gnomAD Genomes		1	21262	0.00004703226413319537	4.70323
p.Ser160Cys	rs1372039162	C	G	gnomAD Genomes		2	21260	0.00009407337723424271	9.40734
p.Arg165Pro	rs143396368	G	C	gnomAD Exomes		1	208004	0.000004807599853848965	0.48076
p.Arg165His	rs143396368	G	A	gnomAD Exomes		8	208004	0.00003846079883079172	3.84608
p.Tyr166Phe	rs901095040	A	T	gnomAD Genomes		1	21254	0.000047049967065023055	4.705
p.Gly170Trp	rs1345161827	G	T	gnomAD Exomes		1	208060	0.000004806305873305777	0.480631
p.Lys171Glu	rs1280128357	A	G	gnomAD Exomes		1	208052	0.000004806490685021053	0.480649
p.Lys171Arg	rs781204747	A	G	gnomAD Exomes		3	208070	0.000014418224635939829	1.44182
p.Val174Ala	rs1212674570	T	C	gnomAD Exomes		1	208082	0.000004805797714362607	0.48058
p.His177Tyr	rs747833464	C	T	gnomAD Exomes		1	208090	0.000004805612955932529	0.480561
p.Asp178Asn	rs777926714	G	A	gnomAD Exomes		3	208086	0.000014417116000115337	1.44171
p.Val180Met	rs774482038	G	A	gnomAD Exomes		1	208100	0.000004805382027871216	0.480538
p.Ser181Cys	rs568327835	C	G	gnomAD Exomes		5	208108	0.00002402598650700598	2.4026
p.Ala187Val	rs1474150285	C	T	gnomAD Exomes		1	208130	0.0000048046893768317876	0.480469
p.Ala188Thr	rs776068810	G	A	gnomAD Exomes		6	208122	0.000028829244385504656	2.88292
p.Thr191Ala	rs200532520	A	G	gnomAD Exomes		1	208130	0.0000048046893768317876	0.480469
p.Thr191Ser	rs200532520	A	T	gnomAD Exomes		1	208130	0.0000048046893768317876	0.480469
p.Ala193Pro	rs762731436	G	C	gnomAD Exomes		1	208124	0.000004804827891064942	0.480483
p.Thr196Ala	rs765980325	A	G	gnomAD Exomes		1	208130	0.0000048046893768317876	0.480469
p.Asp199Asn	rs751170542	G	A	gnomAD Exomes		3	208132	0.000014413929621586301	1.44139
p.Asp199Gly	rs754523390	A	G	gnomAD Exomes		1	208126	0.000004804781718766517	0.480478
p.Leu200Ser	rs1379863332	T	C	gnomAD Exomes		1	208130	0.0000048046893768317876	0.480469
p.Ala204Pro	rs780954419	G	C	gnomAD Exomes		2	208122	0.000009609748128501553	0.960975
p.Ser206Tyr	rs1289276430	C	A	gnomAD Exomes		1	208126	0.000004804781718766517	0.480478
p.Gly207Arg	rs777584849	G	A	gnomAD Exomes		2	208114	0.000009610117531737412	0.961012
p.Asp209Gly	rs74621026	A	G	gnomAD Exomes,gnomAD Genomes	Benign/Likely benign	254	229386	0.0011073038459191058	110.73
